# Supplementary material for: Ultrathin, Dynamically Controllable Circularly Polarized Emission Laser Enabled by Resonant Chiral Metasurfaces
Source: ACS Photonics. 2024 Nov 22;12(1):71–8. doi: 10.1021/acsphotonics.4c01005 (PMC11741137; doi:10.1021/acsphotonics.4c01005)
Supplement: Supplementary file 3 — ph4c01005_si_003.zip [file ph4c01005_si_003.zip]

Archive with 14 entries (14 files):
- f4paper_new.png
- f5_paper.png
- figS1.png
- figS2IInew.png
- figS3new.png
- figS5.png
- figS6.png
- figS6new.png
- figS7.png
- fig_3_paper_new_sup.png
- fig_S4.png
- main.tex
- s1.png
- s2.png
