# Supplementary material for: Ultrathin, Dynamically Controllable Circularly Polarized Emission Laser Enabled by Resonant Chiral Metasurfaces
Source: ACS Photonics. 2024 Nov 22;12(1):71–8. doi: 10.1021/acsphotonics.4c01005 (PMC11741137; doi:10.1021/acsphotonics.4c01005)
Supplement: Supplementary file 3 — ph4c01005_si_003.zip [file ph4c01005_si_003.zip › main.tex]

%++++++++++++++++++++++++++++++++++++++++
% Don't modify this section unless you know what you're doing!
\documentclass[letterpaper,12pt]{article}
\usepackage{tabularx} % extra features for tabular environment
\usepackage{amsmath}  % improve math presentation

\usepackage{graphicx} % takes care of graphic including machinery
\usepackage[margin=1in,letterpaper]{geometry} % decreases margins
\usepackage{cite} % takes care of citations
\usepackage[final]{hyperref} % adds hyper links inside the generated pdf file
\hypersetup{
	colorlinks=true,       % false: boxed links; true: colored links
	linkcolor=blue,        % color of internal links
	citecolor=blue,        % color of links to bibliography
	filecolor=magenta,     % color of file links
	urlcolor=blue         
}

\usepackage{caption}
\renewcommand{\thefigure}{S\arabic{figure}}
\renewcommand{\thepage}{S\arabic{page}}
\renewcommand{\thesection}{S\arabic{section}}
\renewcommand{\theequation}{S\arabic{equation}}
%++++++++++++++++++++++++++++++++++++++++


\usepackage{authblk}
\date{}
\usepackage{blindtext}
\renewcommand*\contentsname{This Supporting Information document is 16 pages long and includes 12 figures. It is structured in 6 sections:\\
}


\begin{document}

\title{\textbf{Ultrathin, dynamically controllable circularly polarized emission laser enabled by resonant chiral metasurfaces}}


\author[1,2]{Ioannis Katsantonis}
\author[2]{Anna Tasolamprou}
\author[1,3]{Eleftherios Economou}
\author[4]{Thomas Koschny}
\author[1,5]{Maria Kafesaki}
\affil[1]{Institute of Electronic Structure and Laser, Foundation of Research and Technology Hellas, 71110, Heraklion, Greece}
\affil[2]{Department of Physics, National and Kapodistrian University of Athens, 15784, Athens, Greece}
\affil[3]{University of Crete, Department of Physics, 71003,  Heraklion, Greece}
\affil[4]{Ames laboratory and Department of Physics and astronomy, Iowa State University, Ames, Iowa, 50011, USA}
\affil[5]{University of Crete, Department of Material Science and Engineering, 71003,  Heraklion, Greece}

\maketitle

\tableofcontents


\section{Scattering simulations}

Scattering simulations provide a complete description of the electromagnetic wave transmission and reflection by a structure. For chiral structures, where the eigenwaves are the circularly polarized waves, the scattering problem is usually formulated for circularly polarized light. To demonstrate the chiral response of our structure, we consider a unit cell as the one shown in Fig. 1(a) in the main text (without taking into account the gain response), with periodic boundary conditions along x and y directions, and calculate the reflected and transmitted fields for normally incident circularly polarized (CP) waves using commercial software COMSOL Multiphysics. In that case the incident (in), reflected (ref) and transmitted (tr) fields  are related as 

\begin{eqnarray}
\left[\begin{array}{cc}
E_{+}^{(ref)}  \\
E_{-}^{(ref)} 
\end{array}\right]=\! 
\left[\begin{array}{cc}
r_{++} & r_{+-} \\
r_{-+} & r_{--}
\end{array}\right]
\left[\begin{array}{cc}
E_{+}^{(in)}  \\
E_{-}^{(in)} 
\end{array}\right],
\label{eqS1}
\end{eqnarray}and
\begin{eqnarray}
\left[\begin{array}{cc}
E_{+}^{(tr)}  \\
E_{-}^{(tr)} 
\end{array}\right]=\! 
\left[\begin{array}{cc}
t_{++} & t_{+-} \\
t_{-+} & t_{--}
\end{array}\right]
\left[\begin{array}{cc}
E_{+}^{(in)}  \\
E_{-}^{(in)} 
\end{array}\right].
\label{eqS2}
\end{eqnarray}

In Eqs. (\ref{eqS1})-(\ref{eqS2}), $r_{++},r_{+-},r_{-+},r_{--}$ and $t_{++},t_{+-},t_{-+},t_{--}$ are the complex reflection and transmission amplitudes, where the first subscript indicates the output wave polarization and the second the incident wave polarization, while the subscripts +, - indicate right-handed and left-handed CP wave, respectively.  The calculated co- and cross- polarized reflectances, $R_{ij}=|r_{ij}|^2, i,j=x,y$, and transmittances, $T_{ij}=|t_{ij}|^2$, for our structure are depicted in Fig. \ref{figS1}. We observe that four out of eight scattering amplitudes are zeros ($t_{-+},t_{+-},r_{++},r_{--}$), as expected for bi-isotropic chiral structures. The first resonance, at 212 THz, is associated with dip in  transmittance $t_{--}$ and peak in $t_{++}$. 
\begin{figure}[!ht]
\centering
\includegraphics[width=14.2cm]{figS1.png}
\caption{\label{figS1} Transmittances ($T$) and reflectances ($R$) as a function of frequency for the \textcolor{red}{chiral} metasurface of Fig. 1 in the main text, when illuminated (a) by LCP/- waves and (b) by RCP/+ waves.}
\end{figure}
This resonance  is coming from the antiparallel currents (a typical magnetic resonance) on the top and bottom crosses (back and front crosses in Fig. 1) as shown by eigenmode simulations (see Fig. \ref{figS4}). The second resonance (around 280 THz) is predominantly the electric dipole resonance of the parallel to the electric field wire elements of the crosses. The confirmation of electric and magnetic nature of the resonances is also verified by a retrieval procedure (see Section S2). 

To evaluate the chiral response of our structure, we calculate the transmitted wave ellipticity,  $\eta=0.5 \tan^{-1}\left[(|t_{++}|^2 - |t_{--}|^2)/(|t_{++}|^2 + |t_{--}|^2)\right]$, directly connected to the circular dichroism, $CD=|t_{++}|^2 - |t_{--}|^2$, as well as the polarization
rotation angle, $\theta_{act}=(1/2) [\arg{(t_{++})}-\arg{(t_{--})}]$, a measure of the optical activity. using the transmission data of Eq. (\ref{eqS2}). The corresponding results are shown in Fig. \ref{figS2}; they reveal that in the absence of the gain the ellipticity is close to 20$^{\circ}$ while in the present of gain (pump on, $R_p=2\times10^{8}$ s$^{-1}$) it reaches almost 45$^{\circ}$ which indicates pure CP waves. Furthermore, we observe a similar enhancement in the optical activity, from 15$^{\circ}$ to above 30$^{\circ}$, demonstrating once again the strong coupling between the  meta-atom and the gain.  

\begin{figure}[!ht]
\centering
\includegraphics[width=14.2cm]{figS2IInew.png}
\caption{\label{figS2} Transmitted wave ellipticity, $\eta$, and optical activity, $\theta_{act}$, as a function of frequency for the structure of Fig. 1 in the main text. The black line corresponds to the passive chiral metasurface while the red line corresponds to the chiral metasurface with gain (pump rate $R_p=2\times10^8 s^{-1}$)}
\end{figure} 

Next, we discuss the sensitivity of the electromagnetic response of our structure on different geometrical parameters, and in particular the effect of changing the rotation angle between the crosses on the scattering features. The reflectances and transmittances for twist angle $\theta=+22.5^\circ$ and $\theta=-22.5^\circ$ between top/front and bottom/back cross, as well as the corresponding ellipticity, $\eta$, and optical activity, $\theta_{act}$, are illustrated in Fig. \ref{figS3}. By tuning the relative twist angle from +22.5 to -22.5 an interchange between RCP and LCP transmitted waves is observed leaving unaffected the reflected wave. 

\begin{figure}[!ht]
\centering
\includegraphics[width=14cm]{figS3new.png}
\caption{\label{figS3} Scattering amplitudes (reflectances, $R$, and tranmittances, $T$) for the structure of Fig. 1 of the main text for two different relative twist angles of the crosses; (a) for $\theta=+22.5^\circ$ and (b) for $\theta=-22.5^\circ$. Panels (c) and (d) shows the corresponding elipticities, $\eta$, and optical activities, $\theta_{act}$, respectively.} 
\end{figure} 

  The response of our chiral metamaterial when illuminated by a linearly polarized plane wave can be understood by examining the   profile of the elecromagnetic eigenmodes of the structure. Here we perform an eigenmode analysis in order to identify the eigenmodes in the vicinity of the fundamental (lasing) frequency. This way, we can unequivocally identify the metasurface modes that mediate the interaction of the incident and generated waves with the metasurface. The eigenmodes (if excited) are associated with well-defined scattering (transmission-reflection) resonances. We identified two degenerate eigenmodes close the fundamental (lasing) frequency, and specifically at 213.98 THz. The electric field component of the modes profile (eigenvector) is depicted in Fig. S4. In particular, we show the absolute value of the electric field  for the chiral metamaterial without gain, panels (a)-(b), and  the  $z$-component of the electric field, panels (c)-(d), at the middle-plane of the crosses ($xy$ cross-section). From the field profile of Figs. \ref{figS4} one can conclude the presence of antiparallel currents in the top and bottom layers, resulting to asymmetric (magnetic) resonance modes. Each of the two degenerate modes concerns excitation of one of the two "quasi-parallel" arms of the cross-pair.   (The chirality of the structure comes by twisting the crosses, breaking the structure mirror-symmetry.) 

 \begin{figure}[!ht]
\centering
\includegraphics[width=14cm]{fig_S4.png}
\caption{\label{figS4} Electric field distributions (obtained from eigenmode analysis) for the two-degenerate eigenmodes of our structure at the fundamental (lasing) frequency. \textcolor{red}{Panels} (a) and (b) show the absolute value of the electric field (in V/m). Panels (c) and (d) show the $z$-component of the electric field at the middle-plane between the crosses ($xy$ cross-section).}
\end{figure}

\section{Retrieval procedures}

Given that our metasurface thickness is much smaller than the operating wavelength, it can be described as  a thin sheet that extends on $xy$-plane and supports electric and magnetic currents. Taking into account that the metasurface is also isotropic, then the conductivity ($\sigma$) tensor related to the local surface current densities and local fields is expressed as

\begin{eqnarray}
\left[\begin{array}{cc}
j_{e}^{(x)}  \\
j_{e}^{(y)} \\
j_{m}^{(x)} \\
j_{m}^{(y)}
\end{array}\right]=\! 
\begin{bmatrix}
\sigma_{ee} & 0 & \sigma_{em} & 0 \\
0 & \sigma_{ee}  & 0 & \sigma_{em}  \\
\sigma_{me} & 0 & \sigma_{mm} & 0 \\
0 & \sigma_{me} & 0 & \sigma_{mm} 
\end{bmatrix}  %\right]
\left[\begin{array}{cc}
E_{loc}^{(x)}  \\
E_{loc}^{(y)}  \\
H_{loc}^{(x)}  \\
H_{loc}^{(y)} 
\end{array}\right],
\label{eqS3}
\end{eqnarray}
where $\bf {j}_e$ and $\bf {j}_m$ are the surface electric and surface magnetic current densities, respectively, and the subscript $loc$ in the fields indicates local fields on the metasurface. Using Eq. (\ref{eqS3}), we solve Maxwell's equations with the appropriate boundary conditions, which are $\textbf{n}\times(\textbf{E}_2-\textbf{E}_1)=-\textbf{j}_m$, $\textbf{n}\times(\textbf{H}_2-\textbf{H}_1)=+\textbf{j}_e$, with $\textbf{n}$ the unit-vector normal of the sheet from region 1 (before the metasurface) to region 2 (i.e. pointing to $+z$). Assuming that $\sigma_{em}<<\sigma_{ee},\sigma_{mm}$, so eliminating terms  
$\sim\sigma_{em}^2$, and replacing the local fields by average field values, i.e. $E^{(i)}_{loc}=(E^{(i)}_1+E^{(i)}_2)/2, i=x,y$, etc.,  we find the reflection and transmission amplitudes in terms of $\sigma_{ee},\sigma_{mm}, \sigma_{em}$, as


\begin{equation}  \label{eqS4}
t_{xx}=t_{yy}=\frac{\zeta-Z_2(\sigma_{ee}/2)(\sigma_{mm}/2Z_1)}{(\zeta+1)/2 + (Z_2 \sigma_{ee}/2) + (\sigma_{mm}/2Z_1) + [(\zeta+1)/2\zeta] (Z_2 \sigma_{ee}/2)(\sigma_{mm}/2Z_1) }
\end{equation}

\begin{equation}  \label{eqS5}
t_{xy}=-t_{yx}=\frac{\zeta\sigma_{em}}{(\zeta+1)/2 + (Z_2 \sigma_{ee}/2) + (\sigma_{mm}/2Z_1) + [(\zeta+1)/2\zeta] (Z_2 \sigma_{ee}/2)(\sigma_{mm}/2Z_1) }
\end{equation}

\begin{equation}  \label{eqS6}
r_{xx}=r_{yy}=\frac{(\zeta-1)/2 - (Z_2 \sigma_{ee}/2) + (\sigma_{mm}/2Z_1) + [(\zeta-1)/2\zeta] (Z_2 \sigma_{ee}/2)(\sigma_{mm}/2Z_1)}{(\zeta+1)/2 + (Z_2 \sigma_{ee}/2) + (\sigma_{mm}/2Z_1) + [(\zeta+1)/2\zeta] (Z_2 \sigma_{ee}/2)(\sigma_{mm}/2Z_1) }
\end{equation}

\begin{equation}  \label{eqS7}
r_{xy}=r_{yx}=0
\end{equation} where $\zeta=Z_2/Z_1$, with $Z_1, Z_2$ the wave impedance in regions 1 and 2, respectively, i.e. before and after the metasurface. Inverting the above equations we take the dimensionless conductivities in terms of reflection and transmission amplitudes, as 

\begin{equation}  \label{eqS8}
s_{ee}=\frac{Z_2\sigma
_{ee}}{2}=\frac{\zeta-\zeta r_{xx} -t_{xx}}{1+ r_{xx} +t_{xx} }
\end{equation}

\begin{equation}  \label{eqS9}
s_{mm}=\frac{\sigma
_{mm}}{2Z_1}=\frac{\zeta+\zeta r_{xx} -\zeta t_{xx}}{\zeta- \zeta r_{xx} +t_{xx} }
\end{equation}

\begin{equation}  \label{eqS10}
s_{em}=\frac{2 t_{yx} (1+ \zeta + r_{xx} +\zeta r_{xx})}{(1+r_{xx}+t_{xx})(\zeta -\zeta r_{xx} + t_{xx}) }.
\end{equation}

Another, also important, approach to derive effective   parameters for metamaterial slabs is based on bulk retrieval homogenization process \cite{Thomas}, which derives bulk effective  parameters, i.e. permittivity, permeability and chirality, from reflection and transmission data. We should stress here that homogenization, which suggests that effective  optical parameters can be defined for composite media with subwavelength-sized meta-atoms, is a fundamental concept in metamaterials. 

Assuming a slab (of sub-wavelength thickness $d$) of reciprocal (Pasteur) chiral response and applying the conditions of continuity of tangential electric and magnetic fields at the boundaries, $z=0$ and $z=d$, we obtain the transmission and reflection coefficients \cite{Thomas} as 

\begin{equation}  \label{eqS11}
t_{\pm}=\frac{4Z e^{in\omega d/c} e^{\pm i\kappa\omega d/c}}{ (1+Z)^2 - (1-Z)^2 e^{2in\omega d/c} },
\end{equation}

\begin{equation}  \label{eqS12}
r_{+-}=r_{-+}=r=\frac{(1-Z^2) (e^{2in\omega d/c}-1)}{ (1+Z)^2 - (1-Z)^2 e^{2in\omega d/c} }.
\end{equation}
where $t_+\equiv t_{++}, \, t_-\equiv t_{--}$ and $Z$ is the wave impedance in the "bulk" (slab) metamaterial.  Inverting the above equations, the impedance $Z$ and the refractive indices $n_{\pm}$ (for right-handed (+) and left-handed (-) CP waves) are expressed as 

\begin{equation}  \label{eqS13}
Z=\pm\sqrt{\frac{(1+r)^2 -t_+ t_-}{(1-r)^2 -t_+ t_-}},
\end{equation}

\begin{equation}  \label{eqS14}
n_{\pm}=\frac{ic}{\omega d}[ {\ln[{\frac{1}{t_{\pm}} (1+ \frac{Z-1}{Z+1}r_{\pm})}] \pm 2m\pi}].
\end{equation} where $m$ is an integer determined by the branches. Then the effective material parameters $\epsilon$, $\mu$ and $\kappa$ can be obtained with the following relations: $n_{av}=(n_+ + n_-)/2, \kappa=(n_+ - n_-)/2, \varepsilon=n_{av}/Z$ and $\mu=n_{av}Z$. 

\begin{figure}[!ht]
\centering
\includegraphics[width=15cm]{figS5.png}
\caption{\label{figS5} Real and imaginary parts of the effective material parameters of our structure. Panels (a), (b),(c) show the electric permittivity, $\varepsilon$, magnetic permeability, $\mu$, and chirality parameter, $\kappa$, respectively. The black lines correspond to passive metasurface (without gain) while red lines correspond to metasurface with gain ($R_p=2\times10^8 s^{-1}$). }
\end{figure}

The real and imaginary part of the effective chirality parameter is given as

\begin{equation}  \label{eqS15}
{\rm{Re}}(\kappa)=\frac{\arg(t_+) -\arg(t_-) +2m\pi}{2k_0 d},
\end{equation}

\begin{equation}  \label{eqS16}
{\rm{Im}}(\kappa)=\frac{\ln{|t_+|} -\ln{|t_-|}}{2k_0 d},
\end{equation} where $k_0=\omega/c$.


Using the above expressions we extract the bulk effective material parameters of our structure with and without gain. Figure (\ref{figS5}) shows the retrieved results for the real and the imaginary parts of the effective electric  permittivity, magnetic permeability and chirality parameter with gain (pump rate $R_p=2\times10^8$ s$^{-1}$) and without gain. We observe that with the incorporation of gain the weak and broad response of the metasurface becomes strong and narrower, resulting to un-damping of the metasurface resonance, a behavior qualitatively similar to the one shown in the main text for the surface conductivities.


Lastly we calculate the effective parameters for two different twist angles between the crosses, $\phi=+22.5^\circ$ and $\phi=+22.5^\circ$. We find that the effective electric permittivity and magnetic permeability do not change by reversing the twist angle; the chirality parameter though changes sign in both real and imaginary parts, as shown in  Fig. \ref{figS6}.

\begin{figure}[!ht]
\centering
\includegraphics[width=14cm]{figS6new.png}
\caption{\label{figS6} Real (solid lines) and imaginary (dashed lines) parts of the effective chirality parameter for the two opposite twist angles examined, for our metasurface with gain. Black lines are for $\theta=+22.5^\circ$ while red lines for $\theta=-22.5^\circ$.}
\end{figure}
 
\section{Additional results verifying the dynamic lasing polarization  control possibility}

 To examine further the impact of the incident wave polarization angle on the output wave polarization, we calculated the RCP/+ and LCP/- transmitted waves for our chiral meta-atoms with continue wave (CW) excitation. The results are shown in Fig. \ref{figS7}. Observing the results of Figs. \ref{figS7}, we see that \(\phi=0\) deg the target lasing mode is dominated by LCP/-, with negligible RCP/+ radiation emission. Twisting the polarization angle by \(\phi=45\) deg things reverse and the main lasing mode is dominated now by RCP/+ radiation while LCP/- radiation emission is at the noise level. The intermediate angles are also shown in Figs. \ref{figS7}, where indicates the polarization controllable laser output. 

\begin{figure}[!ht]
\centering
\includegraphics[width=14cm]{f5_paper.png}
\caption{\label{figS7} The incident and transmitted power spectral density from the structure shown in the main text for incidence of a continues linearly polarized wave (CW) of different polarization angles, \(\phi)\) (in respect to the x-axis). First column corresponds to the incident, second column to the RCP transmitted and third column to the LCP transmitted, respectively, as a function of time and frequency. Each row corresponds to the different polarization angles, \(\phi=0\) deg , \(\phi=30\) deg, \(\phi=45\) deg, \(\phi=60\) deg , \(\phi=75\) deg  and \(\phi=90\) deg, as shown in the legents.}
\end{figure}

In the above analysis and in the main text we show the demonstration of CP laser under CW excitation. Here, we  pump the gain molecules with a short intensive Gaussian pump pulse with a central frequency of \(\omega_{b} = 2\pi \times335\times10^{12} \) rad/s and duration \(t_{p} = 2\times\texttt{FWHM} = 2 \mathrm{ps}\), where \texttt{FWHM} denotes the full-width at half maximum of the pulse; 
\(\textbf{E}_p(t)=(\hat{\textbf{x}}\,\cos{\phi} +\hat{\textbf{y}}\,\sin{\phi} ) E_{p} \sin{(\omega_{b}\tau_{p})} \exp{[-\frac{1}{2}(\tau_{p} / \sigma_{p})^{2}]}\), 
where \(\tau_{p}=t-t_{p}\) and \(\sigma_{p}=\texttt{FWHM}/(2\sqrt{2\log2})\). Figures \ref{fig3}(a)-(c) depict the incident, co-polarized transmitted and cross-polarized transmitted waves as a function of time for polarization angle \(\phi=45\)\(^{\circ}\). Then, we Fourier transform the time-dependent transmitted electric fields to see if there is emission and how strong is the emitted radiation around \(\omega_{a}=2\pi \times 205 \times 10^{12}\) rad/s (lasing frequency). The results are depicted in Figs.\@ 3(d)-(f). The pump-pulse amplitude, $E_p$, is \(0.8 \times 10^{6}\) V/m and we do observe a peak at the emission frequency. 

\begin{figure}[ht!]
\includegraphics[width=6in]{fig_3_paper_new_sup.png}% Here is how to import EPS art
\caption{\label{fig3}
The incident and transmitted waves as a function of time for the structure of Fig.\@ 1 in the main text excited by a pump pulse of frequency 335 THz and polarization angle $\phi=45^{\circ}$. Panels (a), (b) and (c) are the incident, transmitted \(E_{x}\), and transmitted  \(E_{y}\) waves for input pump-pulse amplitude \(0.8 \times 10^{6}\) V/m. Panels (d), (e) and (f) are the corresponding Fourier transformed spectra of the incident and transmitted waves.}
\end{figure}

To investigate further the lasing wave polarization and examine the possibility of its control, we keep the same pump-pulse amplitude, \(0.8 \times 10^{6}\) V/m,  we modify the relative polarization angle, $\phi$, from $\phi=0^{\circ}$, corresponding to linearly polarized incident pulse along \(x\)-axis, to $\phi=90^{\circ}$, corresponding to linearly polarized incident pulse along \(y\)-axis. The results for $\phi=0^{\circ}$ and $\phi=45^{\circ}$ are shown in Fig.\@ \ref{fig4}, where the two rows denote the two different angle cases, and both input and output waves are transformed in the circular polarization basis.  Figs.\@ \ref{fig4} (a), (d) show the power spectral density (in log scale) of the incident, (b), (e) of the RCP transmitted (\(E_{+}\)) and (c), (f) of the LCP transmitted (\(E_{-}\)) waves. When the polarization angle is $\phi=0^{\circ}$ we observe that above 2.5 ps the $E_{+}$ polarized emitted wave vanishes, while the $E_{-}$ polarized wave is the dominant, indicating the pure circularly polarized output. As we tune the polarization angle to \(\phi=45\)\(^{\circ}\) (the incident pulse is now polarized parallel to the diagonal of the metasurface unit-cell), we observe an interchange between the $E_{+}$ and $E_{-}$ transmitted waves at the lasing frequency; thus the dominant transmitted wave is the RCP, $E_{+}$, wave. 

\begin{figure}[ht!]
\includegraphics[width=6in]{f4paper_new.png}% Here is how to import EPS art
\caption{\label{fig4} The incident and transmitted power spectral density (color) for different polarization angles. Panels (a), (b) and (c) show the incident, RCP transmitted, \(|E_{+}|^2\), and LCP transmitted \(|E_{-}|^2\) wave, respectively, as a function of time and frequency for incident polarization angle \(\phi=0^{\circ}\). Panels (d), (e), (f) show the corresponding results for polarization angle \(\phi=45^{\circ}\).}
\end{figure}

To examine further the nature of the lasing mode of our structure and in particular the change of the lasing from LCP to RCP as we change the pump/incident wave linear polarization  from $0$ to $45^o$ we performed a detailed field analysis.  Results of this analysis are shown in Figs. \ref{figS8} and \ref{figS9}, where we illustrate the spatial distribution of the the $z$ component of the  electric field (lasing mode) at incident polarization angles $\phi=0^o$ and $\phi=45^o$, as in the Figure 5 in the main text. In Figure \ref{figS8} we plot the spatial distribution of  $E_z$ for $\phi=0^o$ at different time steps over one period. The results clearly demonstrate a counter-clockwise lasing mode. The opposite occurs in Fig. \ref{figS9}, where we plot $E_z$  for $\phi=45^o$, demonstrating  a clockwise  mode.     

\begin{figure}[!ht]
\centering
\includegraphics[width=14cm]{s1.png}
\caption{\label{figS8}  Panels (a)-(f) correspond to the electric field component $E_z$ of the lasing mode for the unit cell shown in the inset, for  incident polarization angle $\phi=0^o$, in a parallel to the metallic crosses cross-section of the unit cell in the middle between the two crosses.  The field is plotted at different time steps within one period (see different panels; time is indicated with the legends; it increases from left to right).}
\end{figure}


\begin{figure}[!ht]
\centering
\includegraphics[width=14cm]{s2.png}
\caption{\label{figS9} Panels (a)-(f) correspond to the electric field component $E_z$ of the lasing mode for incident polarization angle $\phi=45^o$   in the cross-section of the metasurface unit-cell at different time steps within one period. Details are as in Fig. S6. }
\end{figure}

\clearpage
\section{Derivation of macroscopic polarization through microscopic polarization of molecules}

Here we outline the derivation of the dynamic response of the macroscopic polarization density describing the interaction of a gain medium (like dye molecules) with light, based on a basic atomic model. Gain molecules can be modeled as  four-level systems which coherently absorb energy through optical pumping and emit energy at shorter frequencies. These  processes (absorption and emission) require two optical transitions, one for the absorption (pump) and one for the emission (lasing). Assuming dipole-forbidden optical transition between the two processes, we can approach our four-level system as two subsystems of two-level atoms. 

Therefore, in order to describe both absorption and emission we assume a collection of two-level systems (levels  
$|1\rangle$, ground, and $|2\rangle$, excited) coupled resonantly to the external electric field in the dipole approximation. The Hamiltonian which describes the system has the following form \cite{Lampropoulos}:

\begin{equation}  \label{eq:S1}
\hat{H}=\hat{H}_{0}+\hat{H}_{int}\equiv \hbar\omega_{1} |1\rangle \langle1| + \hbar\omega_{2} |2\rangle \langle2| - \mu_{12} \cdot \textbf{E}(t) |1\rangle \langle2|-\mu_{21} \cdot \textbf{E}(t) |2\rangle \langle1|
\end{equation}
where \(\hbar\omega_{1}\) and \(\hbar\omega_{2}\) are the energies of the ground and excited state, respectively, and 
\(\mu_{12},\mu_{21}\) are the dipole moment elements of the electronic transition between the two states $|1\rangle$, $|2\rangle$. 
(Note that there is a state transition and transition dipole moment vector component for each spatial direction. In our analysis the two-level systems are spherically symmetric, without permanent dipole moments, hence the diagonal terms \(\mu_{11},\mu_{22}\) are zero. Moreover we consider real dipole moments and electric fields.)

A wave-function for the above two-level system will be a superposition of the two states $|1\rangle$ and $|2\rangle$ (as concluded by time dependent perturbation theory), of the form
\begin{equation}
    |\psi\rangle = c_1(t) |1\rangle +c_2(t)|2\rangle
\end{equation}
with \(|c_i|^2, i=1,2, \) the probability the system to be in state \(|i\rangle\). 
The total electric dipole moment, $\bf {p}$, for the above system will be the average of the electric dipole operator ${{ \hat{\bf \mu}}=-e {\bf r}}$ with the state $|\psi\rangle$, which can be written as 
%Starting from the point that the microscopic polarization induced in each atom by the external electric field has its origin in the deformation of the electronic charge distribution induced by that electric field, we can write the total electric dipole of the atom, $\bf {p}$, as
\begin{equation} \label{eq:S2}
\textbf{p}= \langle\psi|{\hat{\bf \mu}}|\psi\rangle=c_1^* c_2 \langle1|\hat{\bf{\mu}}|2\rangle  + c_1 c_2^*\langle2|\hat{\bf{\mu}}|1\rangle \equiv -e \textbf{r}_{12} \rho_{21} - e \textbf{r}_{21} \rho_{12}=-2 e \textbf{r}_{12} \textrm{Re}(\rho_{12})
\end{equation}
where $\textbf{r}_{12}=\textbf{r}_{21}$ are the electron position operator matrix elements and \(\rho_{12}=\rho_{21}^*\) are the off-diagonal elements of the density matrix, which are called atomic coherences.
%(the term denotes the fact that if one state (for example the ground state) is modified, the other state (excited) will be affected even if the interaction is applied only in the ground state). 
From Eq. (\ref{eq:S2}) one concludes that the atomic polarization is the product of the dipole moment matrix elements with the atomic coherences. Hence, in order to calculate it (and through it the macroscopic polarization density) one needs to calculate the density operator matrix elements.  

The density operator can represent a collection of identical systems in possibly different states, giving the probability the system to be in each state.  For the current system it takes the form 
\begin{equation} \label{eq:S3}
\rho= |\psi\rangle\langle\psi|=\sum_{i,j} c_{i}c^{*}_{j}|i\rangle \langle j| =\sum_{i,j}  \rho_{ij}|i\rangle \langle j|, \quad i,j=1,2,
\end{equation}
where \(\rho_{ij}=c_i c^*_j \). 

Differentiating the density operator and employing the Schrodinger equation, we can write the so-called von Neumann equation of the dynamics of the density operator:
\begin{equation} \label{eq:S4}
i\hbar\dot{\rho}= [\hat{H},\rho]=\hat{H}\rho-\rho\hat{H}  
\end{equation}

From von Neumann equation, taking into account that \(\rho_{12}^{*}(t)=\rho_{21}(t)\) and \(\mu_{12}=\mu_{21}=\mu\) we obtain after simple algebra the following equations for the density-matrix elements:
\begin{align} \label{eq:S5}
\begin{split}
\dot{\rho}_{12}(t)=\dot{\rho}_{21}^{*}(t)=i\Omega[\rho_{22}(t)-\rho_{11}(t)]+i\omega_{21}\rho_{12}(t),
\\
\dot{\rho}_{22}(t)=-\dot{\rho}_{11}(t)=i\Omega[\rho_{12}(t)-\rho^{*}_{12}(t)],
\end{split}
\end{align}
where $\omega_{21}=\omega_2-\omega_1$  and  \(\Omega={\boldsymbol \mu \cdot \textbf{E}}(t)/\hbar\) is connected to the Rabi frequency \( |{\boldsymbol \mu \cdot \textbf{E}_0}|/\hbar\)  (\(\textbf{E}_0\) is the field amplitude). So far we have assumed an isolated system; however, in general the system  has interaction with the environment, hence dissipative effects should be also taken into account. The usual method of achieving this in simple systems is to include in Equations (\ref{eq:S4}) phenomenological  terms involving characteristic decay rates. In particular, we can write \cite{Lampropoulos}
\begin{align} \label{eq:S6}
\begin{split}
\dot{\rho}_{12}(t)=\dot{\rho}_{21}^{*}(t)=i\Omega[\rho_{22}(t)-\rho_{11}(t)]+[i \omega_{21} -\frac{\gamma}{2}]\rho_{12}(t),
\\
\dot{\rho}_{22}(t)=-\dot{\rho}_{11}(t)=i\Omega[\rho_{12}(t)-\rho^{*}_{12}(t)]-\gamma\rho_{22}(t).
\end{split}
\end{align}
where \(\gamma\) is the decay rate.  The above equations  are called optical-Bloch equations. The real part of \(\rho_{12}(t)\) represents the polarization, so by separating \(\rho_{12}(t)\), Eq. (\ref{eq:S6}), into the real and imaginary part we obtain
\begin{equation} \label{eq:S7}
\frac{d \text{Re}[\rho_{12}(t)]}{d t}=-\frac{\gamma}{2} \text{Re}[\rho_{12}(t)]-\omega_{21} \text{Im}[\rho_{12}(t)]   
\end{equation}
\begin{equation} \label{eq:S8}
\frac{d \text{Im}[\rho_{12}(t)]}{d t}=-\frac{\gamma}{2} \text{Im}[\rho_{12}(t)]+\omega_{21} \text{Re}[\rho_{12}(t)] +\Omega [\rho_{22}(t)-\rho_{11}(t)]   
\end{equation}
By taking the time derivative of equation (\ref{eq:S7}), substituting the \(d \text{Im}[\rho_{12}(t)]/d t\) from equation (\ref{eq:S8}) and after some straightforward mathematical manipulations we obtain 
\begin{equation} \label{eq:S9}
\frac{d^2 \text{Re}[\rho_{12}(t)]}{d t^2}=-\frac{\gamma}{2} \frac{d \text{Re}[\rho_{12}(t)]}{d t} -\omega_{21}\{ -\frac{\gamma}{2} \text{Im}[\rho_{12}(t)]+\omega_{21} \text{Re}[\rho_{12}(t)] +\Omega [\rho_{22}(t)-\rho_{11}(t)]\}
\end{equation}
Then we eliminate \(\text{Im}[\rho_{12}(t)]\) from equation (\ref{eq:S7}) and we take a second order differential equation in the form
\begin{equation} \label{eq:S10}
\frac{d^2 \text{Re}[\rho_{12}(t)]}{d t^2}+\gamma \frac{d \text{Re}[\rho_{12}(t)]}{d t} + (\omega_{21}^2+\frac{\gamma^2}{4}) \text{Re}[\rho_{12}(t)]= -\omega_{21} \Omega [\rho_{22}(t)-\rho_{11}(t)]
\end{equation}
Taking into account that the electric dipole moment \textbf{p} is expressed  as ${\bf p}=2 {\boldsymbol \mu}\text{Re} (\rho_{12})$ (S19) and substituting the frequency \(\Omega=\boldsymbol\mu \cdot \textbf{E}(t)/\hbar\) we obtain 
\begin{equation} \label{eq:S11}
\frac{d^2 \textbf{p}}{d t^2}+\gamma \frac{d \textbf{p}}{d t} + (\omega_{21}^2+\frac{\gamma^2}{4}) \textbf{p}= -\frac{2\omega_{21} \mu^2}{\hbar} \textbf{E}(t)   [\rho_{22}(t)-\rho_{11}(t)]
\end{equation}
which is formally analog to the real macroscopic polarization equations [(5) in the main text] with \(\sigma=\frac{2\omega_{21} \mu^2}{\hbar}\) the coupling strength in units \([C^2/kg]\). 


\section{Simulation method}

For a full-wave solution of the Maxwell's equations for the composite active chiral metamaterial we use finite-element time domain (FETD) simulations (via the COMSOL Multiphysics software). 
From the simulations we derive the transmitted electric field when a wave is normally incident on a meta-atom incorporating active (quantum) gain molecules. 

A visual representation, in the form of a flow chart, of the calculations involved in the time dependent simulations is shown in Fig. \ref{figS10}. Maxwell's equations are solved first, after which the electric field is supplied in rate equations, which are solved  and the resulting population differences are then used to calculate the polarizations. The polarizations are fed back into Maxwell's equations and the process is repeated. COMSOL Multiphysics finite element simulations utilize a free tetrahedral mesh with distance between data points ranging from 12 nm to 90 nm and time discretization $dt=9\times10^{-17}$ s. The maximum element growth rate is chosen as 1.5, the curvature factor is chosen as 0.6, and the relative tolerance as 0.001.
Note that anticipated variations in the system, including those associated with physical noise or small computational errors, are expected.

\begin{figure}[!ht]
\centering
\includegraphics[width=14cm]{figS7.png}
\caption{\label{figS10} A flow chart showing the calculation taking place in the time-dependent simulations of gain-bearing metamaterials. Maxwell's equations are solved first, after which the electric field is supplied to the rate equations that are then used to feed with the population-differences the polarization equations and calculate the polarization. The polarization is fed back into Maxwell's equations and the process is repeated. }
\end{figure}

\textcolor{red}{\section{Possible approaches for experimental implementation}}

\textcolor{red}{One motivation for considering the twisted crosses as the chiral resonator for our laser design was the fact that it fundamentally allows comparatively easy planar layer-by-layer construction despite creating a chiral, three-dimensional nanostructure. Although beyond the scope of this paper and our experimental capabilities, we envision several possible routes for fabrication of the proposed chiral lasing system.}

\textcolor{red}{(1) One could pursue a traditional layer-by-layer constructive fabrication using metalization, Electron Beam Lithography (EBL) which uses a focused beam of electrons to draw shapes on a surface covered with an electron-sensitive resist, and a dye doped transparent polymer spacer layer to implement the gain materials. Starting from a transparent substrate, one would evaporate a thin layer of gold corresponding to nominal 25 nm thickness of the first of the twisted crosses in our design, followed by the usual etch-resist masking, patterning into the cross-shape by EBL, developing, etching the gold, end removing resist residue. This would leave a lattice of free-standing gold crosses on the substrate. Alternatively, well established lift-off techniques could be used to the same result. Then a 75 nm thick polymer matrix incorporating an appropriated dye gain-medium would by deposited on top and planarized, encasing the lower gold cross and creating the spacer to the second gold layer, followed by a second metal evaporation corresponding to the 25 nm thickness of the second twisted cross in our design, planarization of the surface, another EBL patterning and etching creating the freestanding second layer metal crosses, followed by another 25 nm dye-doped matrix-polymer to embed the second metal layer, and planarization. For the alignment of the second EBL spacer fiducial markets could be used in the bottom metalization layer. The so fabricated structure could be used directly for experiments, or could capped by a final transparent layer, index matched to the substrate, to ensure symmetric decay of the evanescent waves of the chiral nano-resonators and preserve symmetry.} 

\textcolor{red}{(2) Alternatively, one could use a (multi-quantum well (QW) heterostructure to implement the gain medium, followed by metalization and EBL patterning of the two lattice of matually twisted metal crosses on either side of the quantum well gain material spacer. One possible approach would grow an appropriate QW heterostructure of about 50-100 nm thickness on a sacrificial substrate. Then the top would be metallized, patterned by EBL, and etched (or lift-off) to create the top-layer freestanding metallic crosses. Then a transparent polymer adapter layer would be deposited, closing the just created metal crosses and bonded to a second substrate wafer. Following that the whole sandwich can be flipped over, the first, sacrificial substrate etched away down to the surface of the QW heterostructure. Then the metallization, EBL patterning, etching procedure could be repeated to created the second, twisted crosses metalization layer, potentially followed by deposition of another polymer embedding layer and/or some index matching layer.}

\textcolor{red}{While the first approach could directly follow our design specifies with proper materials and dyes, the quantum well approach would likely requires some additional simulations to properly adjust frequencies and sizes owing to the much different dielectric background and operating frequency of the quantum well gain material.}

\


%++++++++++++++++++++++++++++++++++++++++
% References section will be created automatically 
% with inclusion of "thebibliography" environment
% as it shown below. See text starting with line
% \begin{thebibliography}{99}
% Note: with this approach it is YOUR responsibility to put them in order
% of appearance.

\begin{thebibliography}{99}


\bibitem{Thomas}
R. Zhao, T.  Koschny, C. M. Soukoulis, \textit{Chiral metamaterials: Retrieval of the effective parameters with and without substrate},
Optics Express, \textbf{84}, 14553 – 14567, (2010).

\bibitem{Lampropoulos}
Lambropoulos, P.; Petrosyan, D.  
\textit{Fundamentals of Quantum Optics and Quantum Information},
Springer Berlin Heidelberg: Berlin, Heidelberg, 2007.


\end{thebibliography}


\end{document}
